# Supplementary material for: Comparative Transcriptome Analysis Reveals Coordinated Transcriptional Regulation of Central and Secondary Metabolism in the Trichomes of Cannabis Cultivars
Source: Int J Mol Sci. 2022 Jul 27;23(15):8310. doi: 10.3390/ijms23158310 (PMC9368916; doi:10.3390/ijms23158310)
Supplement: Supplementary file 1 [file ijms-23-08310-s001.zip]

Archive with 3 entries (2 files):
- ijms-1759849-supp/
- ijms-1759849-supp/ijms-1759849-supplementary tables.zip
- ijms-1759849-supp/ijms-23-08310-s001.zip
